# Supplementary material for: Multifunctional Silica-Based Amphiphilic Block Copolymer Hybrid for Cu(II) and Sodium Oleate Adsorption in Beneficiation Wastewater
Source: Polymers (Basel). 2022 Oct 6;14(19):4187. doi: 10.3390/polym14194187 (PMC9571196; doi:10.3390/polym14194187)
Supplement: Supplementary file 1 [file polymers-14-04187-s001.zip]

Archive with 1 entries (1 files):
- polymers-1919717-SM.pdf
